# Supplementary material for: Advancements in Ocular Therapy: A Review of Emerging Drug Delivery Approaches and Pharmaceutical Technologies
Source: Pharmaceutics. 2024 Oct 12;16(10):1325. doi: 10.3390/pharmaceutics16101325 (PMC11511072; doi:10.3390/pharmaceutics16101325)
Supplement: Supplementary file 1 [file pharmaceutics-16-01325-s001.zip]

Archive with 1 entries (1 files):
- pharmaceutics-3207990-supplementary.pdf
